# Supplementary material for: Population structure reverses selection of variants with proportionally scaled birth and death rates
Source: Nat Commun. 2025 Dec 27;17:244. doi: 10.1038/s41467-025-66951-x (PMC12783849; doi:10.1038/s41467-025-66951-x)
Supplement: Supplementary file 3 — Supplementary Code 1 [file 41467_2025_66951_MOESM3_ESM.zip]

Archive with 4 entries (4 files):
- deme-fixprob.f90
- __MACOSX/._deme-fixprob.f90
- abm-fixprob.f90
- __MACOSX/._abm-fixprob.f90
